# Supplementary material for: Upregulation of NDUFAF2 in Lung Adenocarcinoma Is a Novel Independent Prognostic Biomarker
Source: Comput Math Methods Med. 2023 Jan 17;2023:2912968. doi: 10.1155/2023/2912968 (PMC9873462; doi:10.1155/2023/2912968)
Supplement: Supplementary Materials — Supplementary Figure 1: flow diagram of this study. Supplementary Figure 2: correlation analysis between NDUFAF2 and the cell cycle regulatory genes in LUAD in the TCGA database. (A) CCNA2, (B) CCNB1, (C) CCNB2, (D) CDC6, (E) CDC20, (F) CDC25A, (G) CDC25C, (H) CDC45, (I) CHEK1, (J) MCM2, (K) MCM6, (L) PCNA, (M) PLK1, (N) PTTG1, and (O) MCM4. [file 2912968.f1.zip]

Archive with 16 entries (16 files):
- CCNA2.pdf
- CCNB1.pdf
- CCNB2.pdf
- CDC20.pdf
- CDC25A.pdf
- CDC25C.pdf
- CDC45.pdf
- CDC6.pdf
- CHEK1.pdf
- MCM2.pdf
- MCM4.pdf
- MCM6.pdf
- PCNA.pdf
- PLK1.pdf
- PTTG1.pdf
- Supplementary figure 1 (1).pdf
